# Supplementary material for: Sterically Stabilized Homoleptic Copper and Gold Allyl Complexes
Source: Organometallics. 2026 Feb 20;45(5):552–62. doi: 10.1021/acs.organomet.5c00460 (PMC12977057; doi:10.1021/acs.organomet.5c00460)
Supplement: Supplementary file 2 [file om5c00460_si_002.xyz]

132
[KCuA??]? (MN15L/def2tzvp(M,Si); def2svp(C,H))
H	4.881644	1.679233	3.484108
H	-4.881644	-1.679233	-3.484108
H	4.347134	0.309572	2.466230
H	-4.347134	-0.309572	-2.466230
C	4.434532	1.416767	2.500296
C	-4.434532	-1.416767	-2.500296
C	2.044826	1.935367	0.588350
C	-2.044826	-1.935367	-0.588350
C	2.947106	2.048031	-0.562715
C	-2.947106	-2.048031	0.562715
C	2.738827	2.634369	-1.794267
C	-2.738827	-2.634369	1.794267
H	3.935565	1.549683	-0.424208
H	-3.935565	-1.549683	0.424208
H	2.487568	-3.761957	7.313082
H	-2.487568	3.761957	-7.313082
H	1.303881	-4.530149	6.213247
H	-1.303881	4.530149	-6.213247
H	-3.537634	0.316705	-4.918115
H	3.537634	-0.316705	4.918115
H	3.040831	-4.534999	5.792142
H	-3.040831	4.534999	-5.792142
C	2.232898	-3.922006	6.243440
C	-2.232898	3.922006	-6.243440
H	5.168218	1.714715	1.719927
H	-5.168218	-1.714715	-1.719927
C	1.598882	1.629861	3.622652
C	-1.598882	-1.629861	-3.622652
H	1.627288	0.517783	3.653413
H	-1.627288	-0.517783	-3.653413
H	0.549128	1.962422	3.445139
H	-0.549128	-1.962422	-3.445139
H	1.880165	1.985284	4.638175
H	-1.880165	-1.985284	-4.638175
C	3.015618	4.124927	2.553446
C	-3.015618	-4.124927	-2.553446
H	3.687379	4.549188	1.776900
H	-3.687379	-4.549188	-1.776900
H	3.462443	4.349917	3.545572
H	-3.462443	-4.349917	-3.545572
H	2.053840	4.676480	2.486327
H	-2.053840	-4.676480	-2.486327
C	2.916248	1.548631	-4.618973
C	-2.916248	-1.548631	4.618973
H	2.763372	0.466877	-4.391491
H	-2.763372	-0.466877	4.391491
H	3.429782	1.589376	-5.602965
H	-3.429782	-1.589376	5.602965
H	1.914677	2.016304	-4.767717
H	-1.914677	-2.016304	4.767717
C	4.431356	4.097720	-3.955858
C	-4.431356	-4.097720	3.955858
H	3.561570	4.728557	-4.237147
H	-3.561570	-4.728557	4.237147
H	5.052161	3.964403	-4.867408
H	-5.052161	-3.964403	4.867408
H	5.029347	4.674941	-3.220298
H	-5.029347	-4.674941	3.220298
C	5.361019	1.402212	-2.756562
C	-5.361019	-1.402212	2.756562
H	5.943533	1.874842	-1.936873
H	-5.943533	-1.874842	1.936873
H	6.052955	1.258876	-3.613160
H	-6.052955	-1.258876	3.613160
H	5.058091	0.391413	-2.403460
H	-5.058091	-0.391413	2.403460
K	-0.638928	-0.614632	2.474390
K	0.638928	0.614632	-2.474390
Cu	1.862907	-0.053957	0.707112
Cu	-1.862907	0.053957	-0.707112
H	1.090787	2.499721	0.439820
H	-1.090787	-2.499721	-0.439820
H	0.507456	-3.057792	3.349076
H	-0.507456	3.057792	-3.349076
H	1.774216	3.186026	-1.916589
H	-1.774216	-3.186026	1.916589
Si	3.165337	-2.525036	-0.168112
Si	-3.165337	2.525036	0.168112
Si	2.012574	-2.289871	5.331889
Si	-2.012574	2.289871	-5.331889
Si	2.771430	2.277129	2.279340
Si	-2.771430	-2.277129	-2.279340
Si	3.874143	2.448576	-3.245052
Si	-3.874143	-2.448576	3.245052
C	1.840855	-2.040396	1.058879
C	-1.840855	2.040396	-1.058879
H	0.876867	-2.568160	0.841703
H	-0.876867	2.568160	-0.841703
C	2.191346	-2.081665	2.484877
C	-2.191346	2.081665	-2.484877
H	3.177851	-1.622146	2.723717
H	-3.177851	1.622146	-2.723717
C	1.470538	-2.535274	3.570572
C	-1.470538	2.535274	-3.570572
C	4.809194	-1.692951	0.233925
C	-4.809194	1.692951	-0.233925
H	4.743758	-0.585797	0.143709
H	-4.743758	0.585797	-0.143709
H	5.601004	-2.033242	-0.468722
H	-5.601004	2.033242	0.468722
H	5.167035	-1.919585	1.261616
H	-5.167035	1.919585	-1.261616
C	2.642398	-1.923882	-1.894181
C	-2.642398	1.923882	1.894181
H	1.541290	-2.054107	-2.022118
H	-1.541290	2.054107	2.022118
H	3.144740	-2.465172	-2.724121
H	-3.144740	2.465172	2.724121
H	2.902176	-0.842787	-1.994001
H	-2.902176	0.842787	1.994001
C	3.422405	-4.388824	-0.238791
C	-3.422405	4.388824	0.238791
H	4.217770	-4.679009	-0.958327
H	-4.217770	4.679009	0.958327
H	2.491308	-4.915384	-0.537833
H	-2.491308	4.915384	0.537833
H	3.710593	-4.782062	0.759324
H	-3.710593	4.782062	-0.759324
C	0.713488	-1.294214	6.283892
C	-0.713488	1.294214	-6.283892
H	0.402485	-0.369213	5.746030
H	-0.402485	0.369213	-5.746030
H	1.101185	-0.975477	7.275888
H	-1.101185	0.975477	-7.275888
H	-0.202770	-1.891850	6.477330
H	0.202770	1.891850	-6.477330
C	-3.636037	1.332572	-5.358558
C	3.636037	-1.332572	5.358558
H	-4.439944	1.858910	-4.800090
H	4.439944	-1.858910	4.800090
H	-3.991095	1.205065	-6.403463
H	3.991095	-1.205065	6.403463
132
[CuA?]?(MN15L/def2tzvp(M,Si); def2svp(C,H))
H	3.356791	4.822265	-0.756021
H	2.875759	3.139613	-1.017960
C	-2.396311	-1.429298	-1.893029
C	-1.902052	-2.164724	-0.815958
H	-1.661818	-1.191463	-2.664529
H	3.417016	3.667745	0.574692
H	0.124528	5.945865	1.855836
C	1.135011	5.643709	1.570355
C	2.846404	3.966764	-0.306142
H	1.618214	5.221884	2.454869
H	1.689539	6.541213	1.283173
Cu	-2.098864	0.012714	-0.436371
Cu	0.220314	1.311190	-0.678786
Cu	-0.086844	-1.243377	0.938796
Cu	2.087026	-0.273964	0.032179
Si	-3.757520	2.281607	0.912006
Si	1.084502	4.400864	0.164514
Si	-4.163536	-1.529079	-2.450899
Si	-0.145442	-4.190109	0.161097
Si	-1.707556	-1.174857	3.920517
Si	3.398537	0.640684	2.654436
Si	4.753382	-1.673430	-1.647900
Si	0.468784	1.314203	-3.622740
C	-2.026022	1.565973	0.790482
H	-1.672550	1.150143	1.736372
C	-1.119105	2.584019	0.293921
H	-1.512559	3.197200	-0.518591
C	0.153847	2.895752	0.726496
H	0.500484	2.369071	1.612983
C	-4.437832	2.597374	-0.807081
H	-3.732240	3.162677	-1.420650
H	-5.369226	3.167584	-0.761240
H	-4.641964	1.659828	-1.325448
C	-4.930391	1.204064	1.893879
H	-5.906610	1.693405	1.951988
H	-4.564126	1.070237	2.913611
H	-5.074742	0.216284	1.458465
C	-3.636075	3.931074	1.810078
H	-2.997812	4.632344	1.266666
H	-3.204721	3.797936	2.805734
H	-4.619222	4.394408	1.928765
C	0.192825	5.174659	-1.292285
H	-0.820605	5.480143	-1.020899
H	0.126360	4.501480	-2.147809
H	0.728157	6.069369	-1.620340
H	0.113927	-2.292248	-1.377318
C	-4.493200	-0.191758	-3.721430
C	-0.544644	-2.510420	-0.535632
C	-5.335542	-1.380431	-0.995123
H	-5.040155	-2.036812	-0.172564
H	-5.366490	-0.360219	-0.611785
H	-6.351381	-1.657176	-1.288761
H	-2.639774	-2.536525	-0.101308
H	-4.278010	-4.009253	-2.549874
C	-4.442184	-3.199852	-3.266088
H	-0.061982	-6.464742	-0.877258
H	-1.322357	-5.468724	-1.619887
H	-4.351628	0.810212	-3.313607
H	-3.816659	-0.300920	-4.573292
H	-3.749144	-3.349024	-4.097970
H	0.369085	-5.213407	-2.048810
H	-5.516043	-0.259638	-4.100700
H	-5.460057	-3.293781	-3.654325
C	-0.304242	-5.455766	-1.222263
C	-1.306644	-4.690870	1.546063
H	-1.089618	-5.715998	1.857713
H	-2.351464	-4.661346	1.227719
H	-1.199314	-4.045423	2.417916
C	1.628409	-4.225955	0.770102
H	2.300711	-3.806912	0.018751
H	1.950911	-5.249712	0.976661
H	1.757659	-3.641821	1.682687
C	-0.067960	-1.393424	3.076178
H	0.374715	-2.390761	3.100105
C	0.752993	-0.375462	2.629078
H	0.382529	0.641679	2.741351
C	2.066024	-0.514319	2.009528
H	2.430352	-1.543660	2.105068
C	-3.123048	-1.607846	2.769460
H	-4.095165	-1.468207	3.247502
H	-3.045846	-2.649643	2.455106
H	-3.092855	-0.984712	1.872794
C	-1.883457	0.588114	4.541177
H	-1.091112	0.819469	5.257274
H	-2.841903	0.713166	5.051893
H	-1.839987	1.331300	3.743537
C	-1.761560	-2.347449	5.384386
H	-0.963483	-2.125406	6.096849
H	-1.639553	-3.383664	5.057902
H	-2.716391	-2.276926	5.911825
C	2.667387	2.213977	3.369167
H	3.456298	2.775662	3.876760
H	1.883994	2.008988	4.101990
H	2.250804	2.863128	2.600243
C	4.294664	-0.269781	4.032139
H	4.753041	-1.188754	3.657507
H	3.599772	-0.546049	4.829208
H	5.086097	0.344936	4.469615
C	4.668867	1.125627	1.362086
H	4.197128	1.550032	0.473923
H	5.267119	0.270407	1.047754
H	5.354438	1.876824	1.764967
C	2.945330	-1.264271	-1.683857
H	2.254406	-2.108992	-1.665761
C	2.391117	-0.042795	-2.017727
H	3.075101	0.794668	-2.160139
C	0.974525	0.245163	-2.169605
H	0.394449	-0.676024	-2.205029
C	5.097623	-2.928821	-3.002359
H	4.860300	-2.518184	-3.986675
H	4.493946	-3.829343	-2.861903
H	6.148585	-3.230399	-3.005282
C	5.215495	-2.464324	-0.009494
H	6.288048	-2.669388	0.043310
H	4.689342	-3.414191	0.112913
H	4.945277	-1.833096	0.837694
C	5.761083	-0.128680	-1.981460
H	5.553035	0.253902	-2.983957
H	6.829243	-0.354755	-1.930122
H	5.556703	0.667789	-1.265190
C	-1.250602	2.032886	-3.391192
H	-1.263206	2.852365	-2.671280
H	-1.943897	1.268643	-3.032206
H	-1.638914	2.418446	-4.337799
C	0.415988	0.202691	-5.137371
H	0.164750	0.766234	-6.040080
H	-0.334298	-0.582840	-5.013957
H	1.381795	-0.283053	-5.296598
C	1.716708	2.682253	-3.913950
H	2.690993	2.271980	-4.190186
H	1.855392	3.307821	-3.031440
H	1.388062	3.329058	-4.731474
132
[KAuA??]? (MN15L/def2tzvp(M,Si); def2svp(C,H))
C	3.763059	-0.980843	-1.880570
C	-3.763059	0.980843	1.880570
H	2.443213	-0.488292	-3.441709
H	-2.443213	0.488292	3.441709
C	2.537292	-1.004959	-2.474757
C	-2.537292	1.004959	2.474757
H	1.475722	-2.169207	-1.046342
H	-1.475722	2.169207	1.046342
C	1.302109	-1.609595	-1.980057
C	-1.302109	1.609595	1.980057
Si	-5.160170	-1.087603	-2.952413
Si	5.160170	1.087603	2.952413
Si	-1.161371	2.759501	-2.591057
Si	1.161371	-2.759501	2.591057
K	-2.441324	-1.218808	0.180206
K	2.441324	1.218808	-0.180206
Si	5.255853	-0.162721	-2.592703
Si	-5.255853	0.162721	2.592703
H	3.866695	-1.535189	-0.935216
H	-3.866695	1.535189	0.935216
H	-2.153489	1.535873	-0.720882
H	2.153489	-1.535873	0.720882
H	-4.367640	0.369240	-0.992554
H	4.367640	-0.369240	0.992554
Si	0.418637	-2.714820	-3.201451
Si	-0.418637	2.714820	3.201451
C	-2.853198	0.494640	-2.451595
C	2.853198	-0.494640	2.451595
C	-1.823229	1.249185	-1.732918
C	1.823229	-1.249185	1.732918
H	-2.583040	0.215742	-3.479828
H	2.583040	-0.215742	3.479828
C	-4.055273	0.043030	-1.996792
C	4.055273	-0.043030	1.996792
Au	-0.166337	-0.097449	-1.726777
Au	0.166337	0.097449	1.726777
C	6.909538	0.415144	2.994998
H	7.593737	1.101219	3.518962
H	6.944488	-0.559862	3.505339
H	7.298322	0.270497	1.974398
C	5.212038	2.780708	2.128065
H	5.576983	2.716187	1.091349
H	4.214170	3.246761	2.115860
H	5.886907	3.462339	2.670108
C	4.496434	1.301744	4.690947
H	3.485259	1.737201	4.685907
H	4.448990	0.340808	5.226116
H	5.146009	1.977600	5.269107
C	6.685073	-1.370370	-2.675810
H	6.442356	-2.219009	-3.333851
H	7.599974	-0.890447	-3.057754
H	6.909944	-1.777398	-1.677159
C	5.793209	1.274084	-1.494867
H	5.054174	2.093066	-1.493227
H	5.944235	0.944613	-0.455326
H	6.743373	1.708672	-1.842923
C	4.869480	0.514190	-4.296476
H	4.572665	-0.288759	-4.988653
H	4.051641	1.251292	-4.266454
H	5.752736	1.016093	-4.721811
C	2.444512	-4.128738	2.568763
H	3.374462	-3.789976	3.052009
H	2.097413	-5.034020	3.091929
H	2.694743	-4.410575	1.533427
C	-0.370936	-3.384903	1.680828
H	-1.261644	-2.859269	2.061600
H	-0.267677	-3.204438	0.599173
H	-0.534683	-4.462770	1.831598
C	0.684819	-2.383320	4.363938
H	-0.095435	-1.607560	4.401924
H	0.298242	-3.283909	4.866734
H	1.546415	-2.022459	4.946422
C	-4.869480	-0.514190	4.296476
H	-4.051641	-1.251292	4.266454
H	-4.572665	0.288759	4.988653
H	-5.752736	-1.016093	4.721811
C	-5.793209	-1.274084	1.494867
H	-5.944235	-0.944613	0.455326
H	-5.054174	-2.093066	1.493227
H	-6.743373	-1.708672	1.842923
C	-6.685073	1.370370	2.675810
H	-7.599974	0.890447	3.057754
H	-6.442356	2.219009	3.333851
H	-6.909944	1.777398	1.677159
C	-0.115536	1.841377	4.832649
H	0.540457	0.968563	4.695395
H	0.366031	2.520844	5.553638
H	-1.054539	1.488485	5.286110
C	-1.440629	4.258157	3.516733
H	-2.435329	3.987083	3.904299
H	-0.961868	4.931498	4.245437
H	-1.594372	4.823011	2.583412
C	1.248686	3.252212	2.505728
H	1.955222	2.407187	2.514633
H	1.147104	3.628155	1.474719
H	1.690457	4.061662	3.107462
C	-5.212038	-2.780708	-2.128065
H	-4.214170	-3.246761	-2.115860
H	-5.576983	-2.716187	-1.091349
H	-5.886907	-3.462339	-2.670108
C	-6.909538	-0.415144	-2.994998
H	-6.944488	0.559862	-3.505339
H	-7.593737	-1.101219	-3.518962
H	-7.298322	-0.270497	-1.974398
C	-4.496434	-1.301744	-4.690947
H	-4.448990	-0.340808	-5.226116
H	-3.485259	-1.737201	-4.685907
H	-5.146009	-1.977600	-5.269107
C	-2.444512	4.128738	-2.568763
H	-2.097413	5.034020	-3.091929
H	-3.374462	3.789976	-3.052009
H	-2.694743	4.410575	-1.533427
C	-0.684819	2.383320	-4.363938
H	-0.298242	3.283909	-4.866734
H	0.095435	1.607560	-4.401924
H	-1.546415	2.022459	-4.946422
C	0.370936	3.384903	-1.680828
H	0.267677	3.204438	-0.599173
H	1.261644	2.859269	-2.061600
H	0.534683	4.462770	-1.831598
C	-1.248686	-3.252212	-2.505728
H	-1.147104	-3.628155	-1.474719
H	-1.955222	-2.407187	-2.514633
H	-1.690457	-4.061662	-3.107462
C	1.440629	-4.258157	-3.516733
H	0.961868	-4.931498	-4.245437
H	2.435329	-3.987083	-3.904299
H	1.594372	-4.823011	-2.583412
C	0.115536	-1.841377	-4.832649
H	-0.540457	-0.968563	-4.695395
H	1.054539	-1.488485	-5.286110
H	-0.366031	-2.520844	-5.553638
132
[AuA?]?(MN15L/def2tzvp(M,Si); def2svp(C,H))
C	-1.087087	-3.377121	4.621837
C	-0.252870	2.711389	-2.191829
H	-2.865477	-2.270227	1.435231
H	4.297869	-0.926675	-5.222185
H	2.841318	1.938121	-3.422001
H	-6.518420	-0.777075	1.001254
H	-4.608679	0.768161	4.653934
C	-5.465980	-1.087087	1.175818
C	-3.377121	1.087087	-4.621837
H	-2.004388	0.440741	2.697416
H	-2.182077	-3.182796	4.596980
Au	-2.188464	-0.008245	-0.013115
C	0.750341	1.907677	1.960117
C	1.087087	3.377121	4.621837
C	1.468777	-3.729154	2.940709
C	4.980303	-1.239026	-2.029405
C	1.957995	4.767956	-1.632828
H	-0.440741	-2.004388	-2.697416
H	1.777774	-4.619924	3.527775
H	-4.996868	-1.255828	0.182599
H	3.182796	-2.182077	-4.596980
H	-0.357694	-6.244258	-4.058948
H	-3.818169	-1.911518	-1.923522
H	-1.911518	3.818169	1.923522
H	1.227590	5.879803	2.681370
H	5.498035	2.067959	1.698159
Si	-3.520416	0.401797	-2.871303
H	-2.665806	-4.502330	-2.447860
H	0.357694	6.244258	-4.058948
H	-1.777774	4.619924	3.527775
H	0.753544	5.250497	1.068694
H	2.067959	-5.498035	-1.698159
H	0.768161	4.608679	-4.653934
H	-0.777075	6.518420	-1.001254
H	-4.619924	-1.777774	-3.527775
H	-1.938121	2.841318	3.422001
H	4.502330	-2.665806	2.447860
H	0.946026	-5.063056	-4.404291
H	2.665806	4.502330	-2.447860
H	2.182077	3.182796	4.596980
H	5.063056	0.946026	4.404291
H	5.822535	-2.166258	1.349317
Si	0.179805	4.539169	-2.217734
C	-1.468777	3.729154	2.940709
C	-2.711389	-0.252870	2.191829
C	3.729154	1.468777	-2.940709
C	-1.087087	5.465980	-1.175818
H	-0.166188	-1.084455	2.435006
H	-1.227590	-5.879803	2.681370
H	-2.166258	-5.822535	-1.349317
H	-2.067959	5.498035	-1.698159
Si	-0.401797	-3.520416	2.871303
Au	2.188464	0.008245	-0.013115
C	1.239026	4.980303	2.029405
C	-4.767956	1.957995	1.632828
C	-4.980303	1.239026	-2.029405
H	1.084455	-0.166188	-2.435006
H	1.938121	-2.841318	3.422001
H	-5.822535	2.166258	1.349317
H	4.756213	-2.305501	-1.804534
H	1.255828	-4.996868	-0.182599
H	-5.879803	1.227590	-2.681370
H	6.244258	-0.357694	4.058948
H	4.127255	-2.203669	0.757817
Si	-0.179805	-4.539169	-2.217734
C	-5.171177	0.078290	3.989139
C	-1.957995	-4.767956	-1.632828
H	0.166188	1.084455	2.435006
H	0.440741	2.004388	-2.697416
H	-0.620262	-2.532992	5.172931
H	-4.502330	2.665806	2.447860
H	5.250497	-0.753544	-1.068694
H	0.777075	-6.518420	-1.001254
H	-0.946026	5.063056	-4.404291
H	-1.255828	4.996868	-0.182599
C	0.078290	5.171177	-3.989139
C	3.377121	-1.087087	-4.621837
C	-2.162987	-1.492738	1.820050
C	5.171177	-0.078290	3.989139
Au	-0.008245	2.188464	0.013115
H	-1.084455	0.166188	-2.435006
H	1.911518	-3.818169	1.923522
H	-0.926675	-4.297869	5.222185
H	-0.768161	-4.608679	-4.653934
H	-2.532992	0.620262	-5.172931
H	-4.756213	2.305501	-1.804534
H	0.620262	2.532992	5.172931
H	4.608679	-0.768161	4.653934
Si	3.520416	-0.401797	-2.871303
H	-5.063056	-0.946026	4.404291
H	3.818169	1.911518	-1.923522
H	5.879803	-1.227590	-2.681370
H	-3.182796	2.182077	-4.596980
H	-4.127255	2.203669	0.757817
H	-5.250497	0.753544	-1.068694
H	6.518420	0.777075	1.001254
H	2.203669	4.127255	-0.757817
H	0.926675	4.297869	5.222185
Si	0.401797	3.520416	2.871303
C	5.465980	1.087087	1.175818
C	-1.239026	-4.980303	2.029405
C	1.087087	-5.465980	-1.175818
C	-3.729154	-1.468777	-2.940709
H	2.004388	-0.440741	2.697416
H	-2.270227	2.865477	-1.435231
H	-0.753544	-5.250497	1.068694
H	-2.203669	-4.127255	-0.757817
H	-2.841318	-1.938121	-3.422001
H	2.305501	4.756213	1.804534
Si	-4.539169	0.179805	2.217734
Au	0.008245	-2.188464	0.013115
H	2.270227	-2.865477	-1.435231
C	-0.078290	-5.171177	-3.989139
C	1.907677	-0.750341	-1.960117
C	4.767956	-1.957995	1.632828
C	2.711389	0.252870	2.191829
C	2.162987	1.492738	1.820050
H	-2.305501	-4.756213	1.804534
H	-6.244258	0.357694	4.058948
H	-5.498035	-2.067959	1.698159
H	4.619924	1.777774	-3.527775
H	2.532992	-0.620262	-5.172931
H	2.166258	5.822535	-1.349317
H	-4.297869	0.926675	-5.222185
H	4.996868	1.255828	0.182599
Si	4.539169	-0.179805	2.217734
C	1.492738	-2.162987	-1.820050
C	-0.750341	-1.907677	1.960117
C	-1.492738	2.162987	-1.820050
C	0.252870	-2.711389	-2.191829
H	2.865477	2.270227	1.435231
C	-1.907677	0.750341	-1.960117
36
[{KCu(C3H5)2}2] (C?) (B3PW91-D3BJ/def2TZVP)
C	2.243772	-1.106019	1.587489
C	-2.243772	1.106019	-1.587489
C	2.751466	-0.325013	2.715775
C	-2.751466	0.325013	-2.715775
C	2.136772	-0.050223	3.879946
C	-2.136772	0.050223	-3.879946
C	2.179989	1.118189	-1.674433
C	-2.179989	-1.118189	1.674433
C	2.672375	0.329441	-2.804287
C	-2.672375	-0.329441	2.804287
C	2.033763	0.025293	-3.948162
C	-2.033763	-0.025293	3.948162
Cu	2.129465	0.009868	-0.039094
Cu	-2.129465	-0.009868	0.039094
H	1.354024	-1.688938	1.848785
H	-1.354024	1.688938	-1.848785
H	3.736829	0.118642	2.569854
H	-3.736829	-0.118642	-2.569854
H	1.194062	-0.520970	4.147948
H	-1.194062	0.520970	-4.147948
H	1.273822	1.682338	-1.920144
H	-1.273822	-1.682338	1.920144
H	3.668811	-0.094793	-2.677039
H	-3.668811	0.094793	2.677039
H	1.076436	0.474662	-4.200554
H	-1.076436	-0.474662	4.200554
K	0.028675	1.110514	2.017352
K	-0.028675	-1.110514	-2.017352
H	2.491529	-0.599258	-4.705296
H	-2.602185	-0.570394	-4.635676
H	3.011203	-1.801211	1.221658
H	2.602185	0.570394	4.635676
H	-2.491529	0.599258	4.705296
H	-3.011203	1.801211	-1.221658
H	2.944007	1.831073	-1.337074
H	-2.944007	-1.831073	1.337074
132
[{LiCuA?2}2] (C?) (B3PW91-D3BJ/def2TZVP)
C	3.467897	5.239800	-1.319012
H	2.819234	5.894938	-0.732809
H	4.222390	5.866283	-1.801532
H	2.860278	4.786301	-2.106530
C	-0.577893	-2.383266	-1.109296
C	0.577775	2.383269	1.109276
C	-1.655207	-3.074652	-0.438740
C	1.655226	3.074595	0.438873
C	-3.000793	-2.849881	-0.515429
C	3.000780	2.849690	0.515707
C	1.260366	-4.879296	-0.952284
C	-1.260379	4.879386	0.952170
C	2.046031	-2.520534	-2.713560
C	-2.046196	2.520681	2.713445
C	-0.292084	-4.286619	-3.505681
C	0.291968	4.286674	3.505619
C	-5.477466	-2.935310	1.304526
C	5.477672	2.935071	-1.303973
C	-5.302825	-4.772700	-1.101200
C	5.302983	4.772108	1.102019
C	2.078538	-1.220956	1.563946
C	-2.078547	1.221047	-1.564116
C	3.268101	-1.745545	0.926641
C	-3.268134	1.745605	-0.926832
C	4.394215	-1.093199	0.517332
C	-4.394238	1.093231	-0.517539
C	1.521209	-3.978921	2.847484
C	-1.521288	3.979021	-2.847667
C	-0.286804	-1.621851	3.479503
C	0.286799	1.621993	-3.479647
C	2.547941	-1.675649	4.574307
C	-2.547936	1.675708	-4.574483
C	5.951690	-1.186234	-2.118937
C	-5.951771	1.186263	2.118695
C	7.417001	-1.594176	0.509925
C	-7.417034	1.594143	-0.510207
C	5.471773	-3.743537	-0.526108
C	-5.471877	3.743556	0.525844
Cu	0.645105	-1.682346	0.270969
Cu	-0.645153	1.682447	-0.271099
H	-0.948344	-1.593330	-1.770914
H	0.948093	1.593286	1.770913
H	-1.343129	-3.906339	0.197836
H	1.343297	3.906343	-0.197695
H	-3.319362	-2.067381	-1.208488
H	3.319189	2.067110	1.208748
H	2.149732	-0.144781	1.753488
H	-2.149715	0.144869	-1.753661
H	3.248898	-2.821093	0.738780
H	-3.248960	2.821153	-0.738967
H	4.470079	-0.033976	0.782182
H	-4.470074	0.034007	-0.782397
H	0.852862	-4.287600	2.040682
H	-0.852957	4.287726	-2.040863
H	1.198223	-4.482147	3.762783
H	-1.198311	4.482251	-3.762968
H	2.523236	-4.342611	2.608596
H	-2.523328	4.342682	-2.608790
H	-0.946162	-2.190176	2.811556
H	0.946132	2.190317	-2.811675
H	-0.412113	-0.546247	3.314550
H	0.412119	0.546389	-3.314704
H	-0.571494	-1.848216	4.509474
H	0.571509	1.848376	-4.509608
H	3.594839	-1.927309	4.386039
H	-3.594849	1.927308	-4.386211
H	2.226796	-2.206882	5.474521
H	-2.226821	2.206972	-5.474690
H	2.500416	-0.602756	4.779302
H	-2.500351	0.602821	-4.779493
H	5.067197	-1.421748	-2.719705
H	-5.067314	1.421844	2.719491
H	6.817799	-1.595691	-2.646062
H	-6.817924	1.595672	2.645784
H	6.075742	-0.099338	-2.090869
H	-6.075751	0.099358	2.090644
H	7.606616	-0.522422	0.614378
H	-7.606607	0.522384	-0.614683
H	8.259966	-2.030589	-0.032372
H	-8.260027	2.030515	0.032083
H	7.397097	-2.025430	1.513573
H	-7.397129	2.025417	-1.513846
H	5.392657	-4.214797	0.456408
H	-5.392754	4.214806	-0.456676
H	6.289717	-4.229702	-1.063953
H	-6.289843	4.229709	1.063667
H	4.548065	-3.948791	-1.072147
H	-4.548184	3.948839	1.071899
H	1.862679	-4.484246	-0.132383
H	-1.862726	4.484348	0.132287
H	1.891498	-5.552503	-1.538506
H	-1.891460	5.552654	1.538376
H	0.457459	-5.479091	-0.517141
H	-0.457436	5.479112	0.516998
H	1.686844	-1.626857	-3.237055
H	-1.687066	1.627026	3.237020
H	2.635121	-3.100341	-3.428081
H	-2.635313	3.100547	3.427895
H	2.710667	-2.234320	-1.891520
H	-2.710795	2.234429	1.891388
H	0.363437	-4.959990	-4.064664
H	-0.363545	4.960068	4.064583
H	-0.656325	-3.519844	-4.194760
H	0.656172	3.519891	4.194709
H	-1.159349	-4.859793	-3.167698
H	1.159258	4.859820	3.167653
H	-4.996982	-2.573192	2.220713
H	4.997257	2.573173	-2.220283
H	-6.339591	-3.530167	1.617586
H	6.339919	3.529861	-1.616822
H	-5.858138	-2.070603	0.753763
H	5.858153	2.070218	-0.753308
H	-5.781368	-4.028148	-1.742842
H	5.781366	4.027392	1.743588
H	-6.088097	-5.404046	-0.676897
H	6.088376	5.403432	0.677908
H	-4.668525	-5.396597	-1.735244
H	4.668686	5.395974	1.736098
C	-3.467395	-5.239783	1.319682
H	-2.818740	-5.894945	0.733498
H	-4.221753	-5.866272	1.802406
H	-2.859720	-4.786087	2.107042
Li	-2.779605	-0.568295	1.559848
Li	2.779551	0.568416	-1.559944
Si	-5.790697	1.900611	0.376265
Si	-0.583723	3.504084	2.035670
Si	1.496874	-2.116373	3.078717
Si	4.284892	3.940771	-0.237943
Si	5.790635	-1.900601	-0.376512
Si	0.583622	-3.504010	-2.035751
Si	-4.284683	-3.941022	0.238512
Si	-1.496896	2.116473	-3.078888
36
[{LiCu(C3H5)2}2] (C?) (B3PW91-D3BJ/def2TZVP
C	-1.556254	1.252385	1.826866
C	1.180662	1.576127	-1.544518
C	-1.937778	2.105902	0.705431
C	2.620028	1.554504	-1.317536
C	-3.065333	2.021280	-0.026242
C	3.260283	1.880431	-0.175626
C	1.552945	-1.211484	1.855949
C	-1.182438	-1.628845	-1.487304
C	1.949219	-2.079603	0.751004
C	-2.624222	-1.581570	-1.280478
C	3.083538	-2.000105	0.029264
C	-3.282722	-1.856354	-0.135515
Cu	-0.001944	0.016927	1.587583
Cu	0.002808	-0.027370	-1.419471
H	-2.416294	0.776423	2.309992
H	0.677881	2.316674	-0.917227
H	-1.183057	2.814752	0.372337
H	3.226322	1.151298	-2.128245
H	-3.891075	1.378327	0.271946
H	2.728378	2.328751	0.660606
H	2.406221	-0.725123	2.340630
H	-0.696330	-2.346955	-0.822033
H	1.201266	-2.796909	0.420839
H	-3.215173	-1.202690	-2.113919
H	3.903032	-1.348519	0.325921
H	-2.766870	-2.279089	0.723792
Li	-2.000852	0.016756	0.039417
Li	2.002326	-0.003244	0.048235
H	-3.222986	2.645367	-0.895624
H	-4.357176	-1.750083	-0.061098
H	3.252941	-2.636297	-0.829066
H	4.334936	1.790800	-0.084058
H	0.951077	1.773511	-2.597592
H	-0.941164	-1.873543	-2.527786
H	0.990768	-1.764611	2.617981
H	-0.999740	1.814219	2.586612
